# Supplementary material for: Nickel—Alumina Catalysts for the Transformation of Vegetable Oils into Green Diesel: The Role of Preparation Method, Activation Temperature, and Reaction Conditions
Source: Nanomaterials (Basel). 2023 Feb 3;13(3):616. doi: 10.3390/nano13030616 (PMC9919930; doi:10.3390/nano13030616)
Supplement: Supplementary file 1 [file nanomaterials-13-00616-s001.zip]

Archive with 1 entries (1 files):
- nanomaterials-2143767-supplementary.pdf
